# Supplementary material for: Antibacterial Efficacy of N-(4-methylpyridin-2-yl) Thiophene-2-Carboxamide Analogues against Extended-Spectrum-β-Lactamase Producing Clinical Strain of Escherichia coli ST 131
Source: Molecules. 2023 Mar 31;28(7):3118. doi: 10.3390/molecules28073118 (PMC10095758; doi:10.3390/molecules28073118)
Supplement: Supplementary file 1 [file molecules-28-03118-s001.zip]

Archive with 1 entries (1 files):
- molecules-2134173-supplementary.pdf
